# Supplementary material for: X-ray Characterization of Conformational Changes of Human Apo- and Holo-Transferrin
Source: Int J Mol Sci. 2021 Dec 13;22(24):13392. doi: 10.3390/ijms222413392 (PMC8705962; doi:10.3390/ijms222413392)
Supplement: Supplementary file 1 [file ijms-22-13392-s001.zip]

Archive with 1 entries (1 files):
- ijms-1467850-supplementary.pdf
